# Supplementary material for: B-cell immune repertoire analysis of autoimmune neurological syndromes with anti-GAD65 antibodies
Source: Front Neurol. 2026 Apr 16;16:1668617. doi: 10.3389/fneur.2025.1668617 (PMC13130883; doi:10.3389/fneur.2025.1668617)
Supplement: SUPPLEMENTARY TABLE S1 — The antibody spectrum of encephalitis. [file Table_1.xlsx]

## Sheet: Table S1
Antibody Spectrum
NMDA-R
CASPR2
AMPA2-R
LGI1
GABAB-R
GAD65
CV2/CRMP5
PNMA2
Ri
Yo
Hu
Amphiphysin
