# Supplementary material for: B-cell immune repertoire analysis of autoimmune neurological syndromes with anti-GAD65 antibodies
Source: Front Neurol. 2026 Apr 16;16:1668617. doi: 10.3389/fneur.2025.1668617 (PMC13130883; doi:10.3389/fneur.2025.1668617)
Supplement: SUPPLEMENTARY TABLE S2 — VDJ clonotypes with significant difference among the anti-GAD65 AINS and HC groups. [file Table_2.xlsx]

## Sheet: Sheet1
VDJ(Frequency)	IGHV2-5IGHD6-13IGHJ4	IGHV3-23IGHD3-22IGHJ4	IGHV4-59IGHD3-3IGHJ4	IGHV1-2IGHD3-10IGHJ4	IGHV3-30IGHD3-10IGHJ4
GAD-04	96.2724	254.893	80.3283	19.1974	615.715
GAD-11	188.198	329.292	109.767	5.4242	165.544
GAD-12	46.3703	265.085	0	49.6685	880.472
GAD-13	15.6667	215.821	26.9901	109.766	621.225
GAD-14	54.39	401.763	69.15	528.46	395.624
GAD-15	40.9598	312.034	111.057	38.3409	333.229
GAD-16	54.185	940.37	85.6	0	243.185
GAD-17	143.312	260.908	30.124	241.808	416.162
GAD-07	0	1049.65	0	0	0.0558221
HC-01	159.572	158.187	438.177	144.496	146.288
HC-10	64.4183	160.501	181.77	237.529	115.038
HC-11	499.301	219.669	103.191	17.1425	291.06
HC-12	234.777	169.428	114.443	476.439	443.644
HC-13	238.988	98.4333	37.6761	109.462	229.799
HC-02	178.167	275.385	217.614	134.446	93.8194
HC-03	128.521	177.256	214.234	661.061	133.794
HC-04	164.216	262.706	268.897	270.47	352.056
HC-05	173.306	160.201	198.541	144.039	188.853
HC-06	183.371	364.161	27.3838	754.304	470.984
HC-07	29.511	97.5109	32.6955	849.361	499.723
