# Supplementary material for: B-cell immune repertoire analysis of autoimmune neurological syndromes with anti-GAD65 antibodies
Source: Front Neurol. 2026 Apr 16;16:1668617. doi: 10.3389/fneur.2025.1668617 (PMC13130883; doi:10.3389/fneur.2025.1668617)
Supplement: SUPPLEMENTARY TABLE S5 — BCR common clonal clusters cluster in HC groups. [file Table_5.xlsx]

## Sheet: Sheet1
Junction_aa	Clone_id	Group_id	Public
CARAGRLTYHFDLW	99	G05	1.37141e-14
CAREGVDEAFDIW	403	G05	6.73056e-12
CAREGVDGAFDIW	403	G05	5.18377e-11
CAREGVDEASDIW	403	G05	2.80508e-15
CAREVVDEAFDIW	403	G05	5.61021e-12
CAREGVDEAFEIW	403	G05	5.80866e-17
GAREGVDEAFDIW	403	G05	0
CAREGVDVAFDIW	403	G05	2.43328e-11
CAREEVDEAFDIW	403	G05	2.04725e-12
CARGGVDEAFDIW	403	G05	1.14931e-11
CAREGADEAFDIW	403	G05	5.53343e-12
CAREGVEEAFDIW	403	G05	1.02791e-11
CAREGVDEAFDI*	403	G05	1.6538e-19
CAREGVDEAFDIR	403	G05	3.93033e-18
CAREGVDESFDIW	403	G05	1.65665e-13
CAREGVDDAFDIW	403	G05	1.41756e-09
CARVGVDEAFDIW	403	G05	5.46188e-12
CAREGVDEAFDIG	403	G05	2.03823e-18
CASEGVDDAFDIW	403	G05	7.11673e-11
CAIEGVDEAFDIW	403	G05	3.65642e-14
CERVGVDEAFDIW	403	G05	3.20401e-15
CARDGVDEAFDIW	403	G05	1.35136e-11
CAREGVDEDFDIW	403	G05	4.38833e-14
CS*VGVDVSFDIW	403	G05	3.38311e-17
CAREGVDEAFDLW	403	G05	1.50497e-14
CARECVAVAIDIR	403	G05	1.05533e-16
CEREWVDEAFDIW	403	G05	3.03486e-16
CARAGVDEAFDIW	403	G05	6.15196e-12
CAREGVDEAFAIW	403	G05	8.80515e-17
CAREGVDEAFVIW	403	G05	9.56981e-17
CARGPYYYYMDVW	449	G12	5.37905e-08
CARAPGYYYMDVW	449	G03	4.12009e-09
CARLGGAWYFDLW	574	G04	1.47811e-10
CARQGGAWYFDLW	574	G04	6.3063e-11
CARHQGDWYFDLW	574	G03	7.75359e-11
CARVLTSLRRLVPW	609	G12	4.67685e-16
CARELTSLRRLDPW	609	G08	9.10495e-15
CARELTSLRRLDP*	609	G08	7.96695e-19
CARELTSLRRLVPW	609	G08	4.39498e-16
CA*ELTTLRRLDPW	609	G08	1.80339e-17
CARGLTSLRRLDPW	609	G08	2.02914e-14
CARVLSSLRRLEPW	609	G08	2.05925e-16
CARDLTSLRRLDPW	609	G08	6.09707e-14
CARELTSLWRLDPW	609	G08	1.92597e-15
CARELTSSRRLDPW	609	G08	1.58767e-14
FARELTSLMRLYPW	609	G08	4.56448e-23
CAREVTSLRRLDPW	609	G08	1.20887e-14
CARELASLRRLDPW	609	G08	8.90651e-15
CARALTSLRRLDPW	609	G08	1.25555e-14
CARELTSLRQLDPW	609	G08	2.17968e-15
CARVLTWFRRLDHW	609	G08	1.23224e-16
CA*ELSSLRRLDPW	609	G08	3.26577e-17
CARELTSLRRLNPW	609	G08	1.76197e-16
CARVLTSLRRLDPW	609	G08	1.06498e-14
CTRELTSLRRLDPW	609	G08	4.44212e-16
CARELTLLRRLDPW	609	G08	1.55745e-14
CARELTSVRRLDPW	609	G08	4.96884e-15
CARELTSLRRLGPW	609	G08	5.0226e-16
WARELTSLRRLDPW	609	G08	2.79431e-19
CAGELTSLRRLDPW	609	G08	4.99997e-17
CA*ELTSLRRLDPW	609	G08	1.36597e-17
CARELTSLRRIDPW	609	G08	8.14877e-15
CARELTPLRRLDPW	609	G08	1.29915e-14
CAREWTSLRRLGPW	609	G08	1.45323e-16
CARELTSLRLLDPW	609	G08	1.22172e-14
CARELTSLRRLEPW	609	G08	1.18836e-16
CARELSSLRRLDPW	609	G08	1.52045e-14
CARELTSLRRLDPR	609	G08	1.97263e-17
CARELTTLRRLDPW	609	G08	9.99153e-15
CAREMTSLRRLDPW	609	G08	1.57324e-15
YARELTSVRRLDPW	609	G08	2.03672e-20
CASELTSLRRLDPW	609	G08	3.04046e-16
CARELYSLRRLDPW	609	G08	5.41266e-15
CARESTSLRRLDPW	609	G08	1.78202e-14
CARELTSLRRVDPW	609	G08	1.24359e-14
CARVWTSVRRLDPR	609	G08	3.00677e-18
CARELTSLRRPDPW	609	G08	2.17626e-15
CARELSSLRRPDPW	609	G08	3.62536e-15
CAREVTSLRRPDPW	609	G08	2.8405e-15
CARELTSLQRLDPW	609	G08	2.10741e-15
CARELTSLRRLDAW	609	G08	4.11343e-17
CARVVTSVRRLDRW	609	G08	4.33897e-17
CAREWTSLRRLDPW	609	G08	2.58268e-15
CARELTSLGRLDPW	609	G08	1.25072e-14
CARELTSLRRLEAW	609	G08	6.66353e-17
CARELTSLRRLDRW	609	G08	8.53499e-17
CARELNSLRRLDPW	609	G08	4.50065e-15
CA*EVTSLRRLDPW	609	G08	3.08996e-17
CAI*LTSLRRLDPW	609	G08	5.26041e-17
CARELT*LRRLDPW	609	G08	5.33462e-14
CARELPSLRRLDPW	609	G08	1.6006e-14
CERELSSLRRLDPW	609	G08	2.06907e-17
CERELTSLRRLDPW	609	G08	2.88429e-18
CARDLTSLRRLYPW	609	G08	1.05957e-15
CARELSSLLRLDPW	609	G08	1.86928e-14
CARELTSWRRLDPW	609	G08	3.6486e-15
CAREWTSFRRLDPW	609	G08	9.27731e-16
CARELTSLRRFDPW	609	G08	5.315e-13
CARE*TSLRRLDPW	609	G08	5.18316e-15
CARDLT*LRLLDPW	609	G08	3.49889e-13
FARELTSLRRLDPW	609	G08	4.10825e-20
CARELTSLRRLDHW	609	G08	1.83742e-16
CASELTSLRRLDAW	609	G08	1.26746e-18
CARELTSLRPLDPW	609	G08	1.11038e-14
CARELTSLRRLDTW	609	G08	4.8037e-17
CSIDLSSLRGLDPW	609	G08	8.08512e-19
CARELTSLRWLDPW	609	G08	4.53684e-15
CARLLTSLRRLDPW	609	G08	5.20273e-15
CARQEESSSLAAW	1206	G09	1.73742e-15
CARQEEGSSLAAW	1206	G09	9.08364e-16
CARQEESSSLGAW	1206	G09	4.4944e-15
CAREEESSSLAAW	1206	G09	8.39991e-15
CARQVESSSLAAW	1206	G09	2.11172e-15
CARQEESSSLAAR	1206	G09	3.08485e-16
CARQDESSSLAAW	1206	G09	8.94091e-16
CARQEDSSSLAAW	1206	G09	2.34603e-14
CAGQEESSSLAAW	1206	G09	1.74691e-17
CARQEVSSSLAAW	1206	G09	5.50602e-15
CARQEESSSPAAW	1206	G09	1.53932e-15
CARQEESSSLVAW	1206	G09	1.85662e-15
CARQEESSRLAAW	1206	G09	2.17979e-16
CARQEERSSLAAW	1206	G09	4.71398e-16
SARQEESSSLAAW	1206	G09	1.42477e-20
CARQEESRSLAAW	1206	G09	1.55335e-16
CARQEESCSLAAW	1206	G09	3.76727e-17
CARQEDSISLAAW	1206	G09	5.2904e-17
CARQGESSSLAAW	1206	G09	5.4113e-15
CVRQEESSSLAAW	1206	G09	1.0259e-18
CARHEESSSLADW	1206	G09	9.58902e-15
CARQEESSSLSAW	1206	G09	2.22213e-15
CARREESSSLAAW	1206	G09	5.16268e-15
CARQ*ESSSLAAL	1206	G09	2.40035e-17
CA*QEESSSLAAW	1206	G09	4.53624e-18
CARQEASSSLAAW	1206	G09	4.99646e-15
CARQAAAVDFDYW	1211	G09	1.17116e-10
CARWGSDYYYYGMDVW	1313	G04	7.7251e-18
CARLGSYYYYYGMDVW	1313	G03	6.66614e-17
CARRYSSGWFDPW	1522	G21	3.02709e-09
CARRDGRDWFDPW	1522	G03	1.08738e-10
CARNSGGWNFDYW	1691	G21	9.16686e-12
CASYSSGWSFDYW	1691	G08	4.52219e-09
CARDSGSYYVDYW	1759	G08	3.24409e-09
CARDSGRFYVDHW	1759	G03	1.94361e-15
CARESGRFYVDHW	1759	G03	6.01214e-16
CARGSSGRHWELWFDYW	2262	G05	1.22558e-16
CARGSSGTHWELWFDYW	2262	G05	8.55757e-17
WARGSSGRHWELWFDYW	2262	G05	5.01242e-21
CARGSSGRHWVLWFDYW	2262	G05	1.1559e-16
CARGSSGRHWELWFDDW	2262	G05	8.55134e-21
CARGSSGRHWELWLDYW	2262	G05	2.54758e-17
CARGSSGRHRELWFDYW	2262	G05	3.99015e-16
CARGSSGRHWGLWFDYW	2262	G05	3.12989e-16
CARGSSGRHWEHWFDYW	2262	G05	1.57803e-17
CARGSSGGHWELWFDYW	2262	G05	1.87651e-16
CARGSSGRHWELWIDYW	2262	G03	2.41762e-17
CARGGWGAFDIW	2358	G04	1.82026e-09
CARGGRDAFDIW	2358	G03	1.86206e-08
CARSREWYFDLW	2399	G09	1.19806e-10
CARTKDWYFDLW	2399	G08	3.91077e-10
CARQRDWYFDLW	2399	G03	7.81668e-10
CARPGKGYYYGMDVW	2499	G03	6.05715e-15
CAREGTDYYYGMDVW	2499	G04	2.95525e-15
CARDSKWHFDYW	2506	G21	5.83827e-11
CARDRDYYFDYW	2506	G03	1.34681e-08
CARDSGWYFDYW	2506	G03	2.00588e-08
CARVAVAGTDYW	2524	G05	4.27133e-08
CARVAVAGFDYW	2524	G03	4.65745e-08
CASLAVADPDYW	2524	G03	2.77978e-10
CARDLVGATDYW	2632	G21	9.24772e-09
CARDPVGAPDYW	2632	G04	8.56277e-10
CARDPVGAPDAW	2632	G04	2.69881e-13
CARDPAGAPDYW	2632	G04	1.94011e-10
CARDPVGAPDDW	2632	G04	9.36095e-13
CARLIVNWFDPW	2925	G21	1.80402e-09
CARLVVGWFDPW	2925	G04	1.37478e-09
CARHAGGYFDYW	2929	G21	8.34822e-10
CARHAYGHFDYW	2929	G09	4.17382e-11
CARHGDNWFDPW	2976	G03	4.09846e-09
CARDGGNWFDPW	2976	G04	3.9092e-08
CARGDLNWFDPW	3226	G21	8.46123e-09
CAREHRNWFDPW	3226	G04	2.34297e-09
CARSPGNWFDPW	3229	G21	8.52112e-09
CASRIGNWFDPW	3229	G04	1.21007e-09
CARRISSGPDYW	3256	G04	1.67972e-10
CARHNSSGCDYW	3256	G03	5.65098e-10
CARQGSSSFDYW	3273	G03	1.8584e-09
CARQGSSSFDFW	3273	G08	1.22676e-13
CARHGALAGGEW	3279	G05	1.51033e-14
CARHGALSGGEW	3279	G05	2.2305e-14
CARHGALAGGDW	3279	G05	1.74953e-13
CARLGALAGGEW	3279	G05	1.56531e-14
CARHGALAGG*W	3279	G05	1.48204e-14
CARQGALAGGEW	3279	G05	8.17361e-15
CARHGA*AGGEW	3279	G05	5.46322e-15
CARHGALAGGVW	3279	G05	8.50264e-14
FERLGELAGGEW	3279	G05	1.71391e-18
CAGHGALAGGEW	3279	G05	4.42932e-17
CARHGAVAGGEW	3279	G05	2.50305e-12
CERHWALAGGEW	3279	G05	4.1762e-19
CARHGALAGGYW	3279	G05	2.02452e-12
CARHGAFAGGEW	3279	G05	2.97898e-15
CARHGALAGGAW	3279	G05	5.52531e-14
CARHGALAWGEW	3279	G05	2.54632e-15
CARPGAFAGGEW	3279	G05	3.59591e-15
CARHGVLAGGEW	3279	G05	1.67534e-14
CARHGALAGGLW	3279	G05	7.76712e-14
FARHGALAGGEW	3279	G05	1.47482e-20
CVRHGALAGGEW	3279	G05	2.77933e-18
CARNGALAGGEW	3279	G05	3.21165e-15
CARRGALAGGEW	3279	G05	2.38733e-14
CARHGALAGGER	3279	G05	6.08616e-15
CARYGALAGGEW	3279	G05	2.44375e-15
CARHGALARGEW	3279	G05	8.94791e-15
CARHGAFAGGVW	3279	G05	1.71463e-14
FEGHGELAGGEW	3279	G05	2.20677e-20
CSRHGALAGGEW	3279	G05	9.53144e-19
CARPGAVAGGDW	3279	G05	6.56023e-11
CARPGALAGGEW	3279	G03	1.84292e-14
CARLSGSYSIDYW	3736	G21	6.18173e-10
CARRGGSYYVDYW	3736	G04	6.07607e-10
CARHSAAAGTYYYYGMDVW	3874	G04	6.13965e-19
CARRLAAAGHYYYYGMDVW	3874	G03	1.00252e-19
CARRIAGSGGYYYYFDHW	4279	G09	1.5871e-21
CARRVAGSGGYYYYFDNW	4279	G09	2.13266e-21
CARRIAGSGGYYYYFDNW	4279	G09	9.89141e-22
CARDTYYYGSGSYSYYYYGMDVW	4791	G04	1.46e-18
CARGRKYYGSGSYYYYYYGMDVW	4791	G03	6.27776e-20
CARHATPMVRGVISWFDPW	4956	G08	2.37918e-13
CARHRITMVRGVIPWFDPW	4956	G03	7.61253e-11
CTRHHVDITVGSEAAPDHW	5480	G09	1.1026e-25
CARVGVVPAAYYYYGMDVW	5628	G21	6.54747e-18
CARVGVVSAAYYYYGMDVW	5628	G21	9.49289e-21
CARVVVAATSYYYYGMDVW	5628	G03	2.46763e-18
CARRMRHPGRFDYYALDVW	5631	G12	4.44562e-25
CARRMRHPGRFNYYALDVW	5631	G12	3.68336e-25
CARRMRHPGRFDCYALDVW	5631	G12	2.01127e-25
CARRMRHPGRFDYVALDVW	5631	G12	4.35888e-25
CARRMRHPGRFDYCALDVW	5631	G12	3.00114e-26
YARRMRHPGRFDYYALDVW	5631	G12	1.73405e-30
CARRMRHPGRFDYYALDVR	5631	G12	5.05977e-26
CARRMRHPGRVDSYALDVW	5631	G12	6.99194e-25
CARRMRHPGRFDYSALDVW	5631	G12	5.33321e-25
CARRMRHPGWFDYYALDVW	5631	G12	8.62345e-26
CARRMRHPGGFDYYALDVW	5631	G12	6.45771e-25
CARRMRHPGRFDYFALDVW	5631	G12	4.67891e-26
SARRMRHPGRFDYYALDVW	5631	G12	6.015e-30
CARRMRHPGRFDYYVLDVW	5631	G12	3.69662e-25
CARRTRHPGRFDYYALDVW	5631	G12	3.01149e-24
CARRMRHPGRFDYYALGVW	5631	G12	2.5455e-24
CARQMRHPGRFDYYALDVW	5631	G12	1.55357e-25
CARRMRHPGRFDYYALDVL	5631	G12	5.45288e-27
CARRLRHPGRCDFFALDVW	5631	G12	3.31492e-25
CARRMRHPGRFDYYSLDVW	5631	G12	1.39484e-25
CASRMRHPGRFDYYALDVW	5631	G12	8.61951e-26
CARRM*HPGRFDYYALDVW	5631	G12	1.78187e-25
CARRMGHPGRFDYYALDVW	5631	G12	1.06917e-24
CARGMRHPGRFDYYALDVW	5631	G12	1.21645e-24
CARRMRHPGRFDY*ALDVW	5631	G12	7.20234e-26
CVRRMRHPGRFDYYALDVW	5631	G12	4.30826e-28
CARRMRHPGRFNYYALDDW	5631	G12	8.54267e-25
CARRMRHPGRFDYYAVDVW	5631	G12	2.53726e-25
CARRMRHPGRFDHYALDVW	5631	G12	2.95752e-26
CARRRRHPGRFDYYALDVW	5631	G12	4.71812e-24
CARRMRHPGRFVYSALVVW	5631	G12	3.7341e-25
CARRMRHLGRFDYYALDV*	5631	G12	1.64245e-27
CARRMRHPGRFAYYALDVW	5631	G12	9.64853e-26
CARVIAAAGTLYYYGMDVW	5651	G04	7.58589e-17
CARGSAAAGNYYYYGMDVW	5651	G03	2.52187e-19
CARHSAAAGTYYYHGMDVW	5651	G04	6.74634e-19
CARDIAAAGTDGYYGMDVW	5651	G03	1.53608e-16
CAKDDVGGVTMVRGPNSDFDYW	5812	G13	3.5232e-19
CAKDDGGGVTMVRGPNSDFDYW	5812	G09	8.99469e-19
CARVGGDEYNWSYPVWTS	5945	G05	2.5766e-25
CARVGGDEYIWSYPVWTS	5945	G05	6.04289e-26
CARVGGDEYNWPYPVWTS	5945	G05	1.04066e-25
CARVG*DEYNWSYPVWTS	5945	G05	7.30377e-26
CARVGGDEYNWSYPVRTS	5945	G05	1.17312e-24
CARVGGDEYNWTYPVWTS	5945	G05	4.13685e-25
CARVGGDEYNWSYPV*TS	5945	G05	4.99517e-25
CARVGGDGYNWSYPVWTS	5945	G05	3.99974e-22
CARVGGGEYNWSYPVWTS	5945	G05	1.57448e-24
CARVGGDEYNWSYPVWTP	5945	G05	5.08224e-25
CARVGGDE*NWSYPVWTS	5945	G05	5.31081e-26
CARVGGDEYSWSYPVWTS	5945	G05	2.01727e-25
CARVGGDEYNWSDPVWTS	5945	G05	2.56052e-25
CERVGGYEYNWSYPVWTS	5945	G05	4.67948e-29
CARVGGDEYNWSYPVWAS	5945	G05	3.5303e-25
CSRVGGDEYNWSYPVWTS	5945	G05	2.9703e-29
CARVGGDEYKWSYPVWTS	5945	G05	2.60068e-26
CARFGVDEFNWSYPVWTS	5945	G05	1.97649e-27
CARVGGDEDNWSYPVWTS	5945	G05	6.0691e-26
CARAFSSSWLYFDYW	6303	G09	8.351e-11
CARVYSSSWPHFDYW	6303	G04	4.13488e-10
CVRNLWFG	6858	G05	2.64007e-14
CARDRWFDPW	7470	G21	6.92208e-08
CAKEGWFDPW	7470	G04	1.61099e-08
CA*EGWFDPW	7470	G04	4.04692e-10
CARRYYGDYW	7543	G09	1.91015e-09
CARKDYFDYW	7543	G04	1.39018e-08
CARSDYFDYW	7543	G03	3.07105e-08
CARSNAFDIW	7586	G21	1.26765e-08
CARRNAFDIW	7586	G03	1.94583e-08
CARRYSGYDFFDYW	8197	G21	2.60299e-09
CARRNSGYEYFEYW	8197	G09	3.05446e-15
CARQANGYAYFDYW	8197	G09	3.57873e-13
CASVDTAMVGVDYW	8224	G09	3.91221e-10
CARGDTAMVTFDYW	8224	G08	6.83666e-09
CARVAVAGNWFDPW	8229	G09	1.33454e-08
CARVAVAGNGLDPW	8229	G09	3.1307e-12
CARIAVAGNWFDPW	8229	G09	1.7541e-08
CARVAVAGNWLDPW	8229	G09	5.63332e-13
CARVAVAGHWFDPW	8229	G09	2.33244e-09
CARVAVAGNWLDPR	8229	G09	1.30691e-15
CARVAVAGNWFDTW	8229	G09	1.21947e-15
CARVAAADNWFDPW	8229	G03	2.65735e-09
CARRDSSGWYEDYW	8285	G03	5.21809e-10
CARHVSSGWYMDYW	8285	G08	1.43507e-11
CARHKSGSGSYLHNYYYYGMDVW	8386	G09	4.79053e-25
CARHNSGSGSFLDNY*YYGMEVW	8386	G09	2.87199e-30
CARHKSGSGSYLHNYYNYGMDVW	8386	G09	4.8171e-25
CARSGGGADRSRDYDLW	8432	G21	3.50506e-20
CASSGGGADRSRDYDLW	8432	G12	9.42974e-21
CARSGGGADRSRDYDPW	8432	G12	9.96595e-20
CARSGGGADRSRDYELW	8432	G12	1.0359e-20
CARSGGSADRSRDYDLW	8432	G12	1.9679e-20
CARSGGCADRSRDYDLW	8432	G12	3.09904e-21
CVRSGGGADRSRDYDLW	8432	G12	6.89113e-23
CARSGGGADRSRDYGLW	8432	G12	7.15965e-20
CARSGGGADRSRDSDLW	8432	G12	4.51085e-20
CAGSGGGADRSRDYDLW	8432	G12	9.38271e-22
CARSG*GAVRSRYYDLL	8432	G12	5.05376e-22
CARSGGGADRSREYDLW	8432	G12	1.48472e-20
CARCGGGAVCSRVFVLW	8432	G12	1.2011e-21
CARSGGGADRSRDHDLW	8432	G12	1.66237e-20
CARSGGGADRSRDYVLW	8432	G12	3.68659e-20
CARSGGGADRSRVYDLW	8432	G12	3.07872e-20
CARSVGGADISRDYDLW	8432	G12	3.85224e-21
CARSGGGADRSRDCDLW	8432	G12	1.66723e-20
CARSGGGAVRSRDYDLW	8432	G12	6.13309e-20
CARSGGGADRPRDYDLW	8432	G12	4.03461e-20
CARSGGGDDRSRDFDLW	8432	G12	1.92517e-17
CARSGGVSDRSLDYYIW	8432	G12	2.47941e-21
CASSGGGAVISRDYDLW	8432	G12	6.58672e-21
CARSGGGTDRSRDYDLW	8432	G12	3.34747e-20
CARSGGGADRSRDYDLR	8432	G12	3.54415e-21
CARSGGGADRSRDNDLW	8432	G12	1.52904e-20
CARSGGGDDRSRDYDLW	8432	G12	3.70767e-20
CARSGGAADRSRDYDLW	8432	G12	1.88351e-20
CARSGGGADRSRGYDLW	8432	G12	1.96687e-19
CARSGGGADSSRDYDLW	8432	G12	1.34187e-19
CARSGGGAESSRDYVLW	8432	G12	3.11924e-20
CARSG*GADRSRDYDLW	8432	G12	9.65761e-21
WARSGGGAD*SGEFVLW	8432	G12	2.64877e-25
CARDRHYYDSSGYSDYW	8438	G21	8.81107e-10
CARGRNYYDSSGYPDYW	8438	G04	2.54069e-10
CARVRPSGGYDWGFDSW	8471	G13	5.61602e-19
CARVRPSGGFDWGFDSW	8471	G13	2.19912e-20
CARVWPSGGYVWGFESW	8471	G13	8.59884e-21
CARVRPCGGYDWGFDSW	8471	G13	1.10014e-19
CARVRPSGGDDWGFDSW	8471	G13	1.12263e-20
CARVRPSGGFDWGFDCW	8471	G13	9.76014e-21
CARVRTSGGYDWGFDSW	8471	G13	3.34904e-19
CARVRPSGGYVWGFDSW	8471	G13	5.0506e-20
CARVRPSGGYD*GFDSW	8471	G13	1.23661e-18
CARVRASGGYDWGFDSW	8471	G13	3.69018e-19
CARVRPSGGYEWGFDSW	8471	G13	1.57003e-20
CARVRPSGGYDWGLDSW	8471	G13	1.73875e-18
CERVRTIGCSDLGFDSW	8471	G13	2.08248e-25
CARVRPSGGHDWGFDSW	8471	G13	2.96234e-21
CARVRPRGGYEWGFDSW	8471	G13	2.7357e-20
CARVRPSGGYDRGFDSW	8471	G13	2.66115e-19
CARVRPSGGSDWGFDSW	8471	G13	6.05876e-20
CARVRPSGGYDWVFDSW	8471	G13	2.6909e-19
CARVRPRGGYDWGFDSW	8471	G13	1.0111e-18
CARVRPSGGYGWGFDSW	8471	G13	2.92397e-20
CARVRPSSGYDWGFDSW	8471	G13	5.02113e-18
CARVRPSGGYDWGFDPW	8471	G13	4.86797e-15
CARVRPSGGYDWCFVSW	8471	G13	1.28528e-19
CARVRPSGGYDCGFDSW	8471	G13	2.85866e-19
CARVRPSGGYDWCFDSW	8471	G13	6.49499e-20
CARVRPSGGYDWGFYSW	8471	G13	5.91137e-19
CARVRESGGYDWGFVSW	8471	G13	5.19928e-19
CARVRTCGGYDWGFDSW	8471	G13	6.55917e-20
CAGVRPSGGYDWGFDSW	8471	G13	3.05786e-21
CA*VRPSGGYDWGFDSW	8471	G13	9.57022e-22
CARVMPSGGYDWGFDSW	8471	G13	4.14226e-20
CARVRPSGG*DWGFDSW	8471	G13	8.8136e-21
CARVRPRGGYDWGLYAW	8471	G13	9.67468e-19
CARVRPRGGYDWGIDSW	8471	G13	1.02458e-18
CARVRPSGGFDWRFDSW	8471	G13	1.32935e-20
CARVRPSGGYDWGFDAW	8471	G13	2.43739e-19
CARVRPSGV*DWVF*SW	8471	G13	1.85891e-21
CARVRPSGGYAWGFDSW	8471	G13	1.70959e-20
CARVRPSGSYDWGFDSW	8471	G13	3.64781e-19
CARVRQCGVYDLGFDSW	8471	G13	5.05462e-22
CARVRPSGGYDGGFDSW	8471	G13	2.73917e-19
WARVRPRGGYDWGFDSW	8471	G13	1.1779e-23
CARARPSGGYDWGFDSW	8471	G13	6.83086e-19
CARVRPSGGFDLGFDSW	8471	G13	1.12158e-20
WARVRPSGGYDWGFDSW	8471	G13	6.54604e-24
CARVRPSGGDAWGFDSW	8471	G13	1.52612e-20
CARVRPSGGYDWGIDSW	8471	G13	5.69087e-19
CARVRPSGGYDWGFDYW	8471	G13	5.52767e-14
CARVRPGGGYDWGFDSW	8471	G13	1.07987e-18
CARVRPSGGYDWGFDSG	8471	G13	3.97997e-20
CSRVRPSGVYVCVFDSW	8471	G13	8.03939e-26
CARVRPSGGYDCGFVSR	8471	G13	6.65348e-20
CARVRPSGGDDRGFDSW	8471	G13	3.2108e-20
CAKVRPSGGYDWGFDSW	8471	G13	1.43211e-19
CARVRPSGGYDLGFDSW	8471	G13	5.38329e-19
CARVSPSGGYYCGFDYW	8471	G13	7.16532e-15
CARVSPSVGSDWVFDSW	8471	G13	1.62585e-21
CARVRPSGGFDWGCDSW	8471	G13	1.29894e-20
SARVRPSGGYDWGFDSW	8471	G13	2.64042e-24
FARVWPSGGYDWGFDYW	8471	G13	1.32119e-20
CARVRRSGGYDWGFD*W	8471	G13	9.31416e-20
CARVWPSGGYDWGFDSW	8471	G13	8.536e-20
CARVRPSGGYDWGLDCW	8471	G13	7.75997e-19
CARVRPSGGFDWGFVSW	8471	G13	4.30834e-20
CARGRYYYDSSGHFDYW	8567	G04	6.4066e-10
CARRGYYYDSSGPFDYW	8567	G03	6.50175e-10
CARHLDSSSWYVYW	8653	G21	3.09786e-11
CARHDYSSSWYRYW	8653	G03	3.62127e-11
CARGRSGWYYFDYW	8689	G21	5.41655e-09
CARLRSGWSDFDYW	8689	G12	1.4085e-10
CARHGGRGGYFANW	8755	G09	6.25612e-16
CARHGGRGGYFGNW	8755	G03	1.42415e-15
CASHGGRGGYFGNW	8755	G03	5.29995e-17
CARHGGRGGDFGNW	8755	G03	2.76394e-15
CARHGGRGGYFGSW	8755	G03	1.03412e-15
CARHGGRGGYLANW	8755	G03	1.30912e-15
CARHGGRGGYFGNR	8755	G03	5.04635e-17
CARLGGRGGYFGNW	8755	G03	1.27144e-15
CARHGGRGGYFAIW	8755	G03	3.0387e-16
CAGHGGRGGYFGNW	8755	G03	3.41951e-18
CARHGGRGGYSGNW	8755	G03	1.34836e-14
CARHGGRGGYFGYW	8755	G03	2.52988e-14
CAGHGGRGGYFANW	8755	G03	1.47516e-18
CARHGRRGGYFGNW	8755	G03	9.73782e-16
CASHGGRGGNFGNW	8755	G03	5.29375e-17
CARHGGRGGYFCNW	8755	G03	2.65106e-16
CARHGGGGGFFAIW	8755	G03	1.77956e-16
CARHGGRGSYFGNW	8755	G03	1.97633e-14
CARHGGQGGYFGNW	8755	G03	3.0608e-16
CARHGGRGGCFGNW	8755	G03	4.02408e-16
CARHGGRGGYFGDW	8755	G03	1.94309e-15
CVRHGGRGGYFGNW	8755	G03	1.98255e-19
CARYGGRGGYFGNW	8755	G03	2.05729e-16
CARHGGRGGYFDYW	8755	G03	4.76739e-11
CARHGCRGGFFAFW	8755	G03	1.63787e-17
CARHGGRGGYFASW	8755	G03	4.75871e-16
CARPGGRGGYFGNW	8755	G03	1.56424e-15
CARHGGRGVYFGNW	8755	G03	3.44023e-16
CARHGWRGCYFGNW	8755	G03	5.20136e-17
CARHGGRGGYFAFW	8755	G03	3.09415e-16
WARHGGRGGYFGNW	8755	G03	7.51645e-21
CTRHGGRGGYFGNW	8755	G03	1.75001e-16
CARQGGRGGYFGNW	8755	G03	7.0725e-16
CARHGGREGYFGNW	8755	G03	1.60191e-16
CARHGGRGGFFGNW	8755	G03	5.82205e-16
CARHGGRGDYFANW	8755	G03	1.77307e-15
CARRGGRGGYFGNW	8755	G03	2.03184e-15
CARHGERGGYFGNW	8755	G03	3.83093e-16
CARHGGRGGYLGNW	8755	G03	3.19191e-15
CARHGGRGGYFDNW	8755	G03	7.70996e-16
CARHGGRGGSCGSW	8755	G03	1.43768e-13
CARHGVLQIREPRDPHFDYW	8861	G09	1.31874e-20
CARHGVLQIKTPRDPHLDYW	8861	G09	2.98946e-22
CARHGVLQIKTPQDPHFDYW	8861	G09	1.47865e-21
CARHGVLQIKTPWDPHLDYW	8861	G09	8.16665e-23
CARHGLLKIKTPRDPHLDQW	8861	G09	1.1084e-26
CARGYCSGGSCYGVDYW	9029	G09	9.73615e-09
CA*GYCSGGSCYGVDYW	9029	G09	1.99471e-10
CARRYCSGGRCHHFDYW	9029	G09	1.57834e-13
CARLECSGGSCYSFDYW	9029	G09	2.83974e-10
CARHACSGGSCYYFDYW	9029	G03	2.723e-10
CARIRGSGWYVYFDYW	9185	G21	5.94546e-11
CARIRGSGWHGYFDYW	9185	G09	1.05194e-12
CAGHGSSGWNYWFDPW	9201	G12	1.66528e-14
CARHGSSGWNYWFDPW	9201	G12	2.8202e-12
CA*HGSSGWNYWFDPW	9201	G12	4.32398e-15
CARHGSSGWNY*FDPW	9201	G12	4.62654e-15
CARHGSNGWNYWFDPW	9201	G12	1.14324e-14
CARHGSSGWNYRFDPW	9201	G12	4.30061e-14
CARHGSSGWNYWFVPW	9201	G12	1.15004e-18
CARHGSSGWNYWFDLW	9201	G12	1.09964e-16
CARHGSSGWNYWLDPW	9201	G12	1.38776e-16
CARHGSSSWNYWFDPW	9201	G12	3.89029e-12
CARHGSSGWNYLFDPW	9201	G12	1.22406e-14
CARHGCSGWNYWFDPW	9201	G12	3.57621e-13
CARHGSSGWNYWFDAW	9201	G12	1.89556e-19
CARHGSSGWSYWFDPW	9201	G12	1.71951e-11
CARHGSSGWNYWFNP*	9201	G12	3.32799e-21
CARHGGSGWNYWFDPW	9201	G12	8.50105e-13
CA*HGSSVWNYWFDPW	9201	G12	2.19676e-17
CARHGSSGWNYCLDPW	9201	G12	2.18285e-16
CARRGSSGWNYWFDPW	9201	G12	7.27725e-12
CARHGSGGWNYWFDPW	9201	G12	1.23697e-13
CARHGSSGRNYWFDPW	9201	G12	2.78777e-13
CARHGSSGWNYWFDPR	9201	G12	8.50725e-20
CARHGSSGWNYWSDPW	9201	G12	3.99633e-17
WARHGSSGWNYWFDAW	9201	G12	2.22248e-24
CARHGSSGWYYWFVPW	9201	G12	6.25607e-17
CARHGSSGWNYWFDSW	9201	G12	4.36357e-19
CASHGSSGWNYWLVPW	9201	G12	2.0323e-19
CARHGSSGWNSWFDPW	9201	G12	2.25591e-12
CARHGNSGWNYWFDPW	9201	G12	1.01946e-13
CARHGSCGWNYWFDPW	9201	G12	3.14092e-14
CARHGSSGWNYWFDP*	9201	G12	3.1621e-21
CARHGSSDWNYWFDPW	9201	G12	5.57174e-14
CARHGSSG*NYWFDPW	9201	G12	8.09627e-13
CARHGSSVWNYWFDPW	9201	G12	2.31376e-14
CARHGSSGWNYWFGPW	9201	G12	2.33653e-18
CARHGSSGWNYWFDHW	9201	G12	8.97871e-19
CARRVGSSWYYWFDPW	9201	G08	1.9855e-11
CARGDLRLGDPFDYW	9449	G21	8.53807e-13
CARGDLRLGDPFDYR	9449	G09	3.95207e-19
CARRIAAAGTHFDYW	9495	G09	6.08214e-09
CARPIAAAGTDFDYW	9495	G03	4.36491e-09
CASRIAAAGTPRDYW	9495	G03	2.95288e-10
CARPIAAAGTDFVYW	9495	G03	1.39484e-12
CARPFYGTGNNLAYW	9586	G03	5.29569e-18
CARPFYGTGTNLAYW	9586	G03	1.59379e-16
CARPFYGTGSNLAYW	9586	G03	1.63984e-17
CARPFDGTGNNLAYW	9586	G03	4.644e-18
CARPFYGTGNTLAYW	9586	G03	1.00491e-17
CARPLYGTGNNLAYW	9586	G03	1.41716e-17
CARPFYGTGNYLAYW	9586	G03	1.50387e-17
CARPFYGTGNSLAYW	9586	G03	2.89813e-17
CARPFYGTENNLAYW	9586	G03	1.28337e-18
CARPVYGTGDHLAYW	9586	G03	6.81653e-17
CARPFYGTGNYLA*W	9586	G03	1.01937e-19
CARPFYGAGNNLAYW	9586	G03	1.59835e-17
CARPFYGTGNNRAYW	9586	G03	6.31107e-18
CASPFYGTGNNLAYW	9586	G03	1.30752e-18
CARPFYGSGNYLAYW	9586	G03	2.48447e-15
CARQFYGTGNNLAYW	9586	G03	1.71757e-18
WARPFYGTGNNLAYW	9586	G03	2.25028e-22
CSRQFYGTLNNLA*W	9586	G03	1.28764e-24
CARPFYGTGNNPAYW	9586	G03	6.24221e-18
CARPFYGTGKNLAYW	9586	G03	7.58374e-18
CARPFYGTGNNLTYW	9586	G03	5.62937e-18
CARPFYGTGNNLADW	9586	G03	3.24953e-19
CTRPFYGTGNNLAYW	9586	G03	2.97678e-19
CARPIYGTGNNLAYW	9586	G03	5.6196e-18
CARLFYGTGNNLAYW	9586	G03	4.02615e-18
CARPCYGTGNTLAYW	9586	G03	9.7706e-18
CARPLYGTVNNLAYW	9586	G03	1.22839e-17
CARPFSGTGNNLAYW	9586	G03	2.69416e-17
CARPFHGTGNNLAYW	9586	G03	4.65541e-18
CA*PFYCTCNNLAYW	9586	G03	9.57126e-22
CERPFYGTGNNLAYW	9586	G03	2.88006e-21
WASTFFGSWYNLAYW	9586	G03	1.77578e-21
CARIHSSSWSHFDYW	9631	G09	9.03104e-11
